# Supplementary material for: Test data sets for calibration of stochastic and fractional stochastic volatility models
Source: Data Brief. 2016 Jun 21;8:628–30. doi: 10.1016/j.dib.2016.06.016 (PMC4936599; doi:10.1016/j.dib.2016.06.016)
Supplement: Supplementary file 1 — Supplementary material [file mmc1.zip]

Archive with 37 entries (37 files):
- Weights-ODAX-2013-03-18.xlsx
- Weights-ODAX-2013-03-19.xlsx
- Fig-FSV-ASA-wA.fig
- Fig-FSV-ASA-wB.fig
- Fig-FSV-ASA-wC.fig
- Fig-FSV-ASA-wD.fig
- Fig-FSV-ASA-wE.fig
- Figure1.pdf
- Figure1.png
- Figure2.pdf
- Figure2.png
- Fig-Heston-ASA-wA.fig
- Fig-Heston-ASA-wB.fig
- Fig-Heston-ASA-wC.fig
- Fig-Heston-ASA-wD.fig
- Fig-Heston-ASA-wE.fig
- captions.txt
- Fig-FSV-SA-wA.fig
- Fig-FSV-SA-wB.fig
- Fig-FSV-SA-wC.fig
- Fig-FSV-SA-wD.fig
- Fig-FSV-SA-wE.fig
- Fig-Heston-SA-wA.fig
- Fig-Heston-SA-wB.fig
- Fig-Heston-SA-wC.fig
- Fig-Heston-SA-wD.fig
- Fig-Heston-SA-wE.fig
- Fig-FSV-GA-wA.fig
- Fig-FSV-GA-wB.fig
- Fig-FSV-GA-wC.fig
- Fig-FSV-GA-wD.fig
- Fig-FSV-GA-wE.fig
- Fig-Heston-GA-wA.fig
- Fig-Heston-GA-wB.fig
- Fig-Heston-GA-wC.fig
- Fig-Heston-GA-wD.fig
- Fig-Heston-GA-wE.fig
