# Supplementary material for: Test data sets for calibration of stochastic and fractional stochastic volatility models
Source: Data Brief. 2016 Jun 21;8:628–30. doi: 10.1016/j.dib.2016.06.016 (PMC4936599; doi:10.1016/j.dib.2016.06.016)
Supplement: Supplementary file 1 — Supplementary material [file mmc1.zip › Weights-ODAX-2013-03-18.xlsx]

## Sheet: Sheet1
Contract Number	Weights A	Weights B	Weights C	Weights D	Weights E
1	0.0109288	0.0104095	0.0107633	0.00499271	0.0103093
2	0.0112994	0.0111274	0.0109443	0.00517594	0.0103093
3	0.0110483	0.0106383	0.010822	0.00534664	0.0103093
4	0.0115685	0.0116637	0.0110738	0.00551031	0.0103093
5	0.0120895	0.0127379	0.0113204	0.00566487	0.0103093
6	0.0124208	0.0134456	0.0114745	0.00580055	0.0103093
7	0.0132784	0.0153664	0.011864	0.00592077	0.0103093
8	0.0157112	0.021513	0.0129052	0.00601832	0.0103093
9	0.0158887	0.0220019	0.0129779	0.00608911	0.0103093
10	0.0162626	0.0230496	0.0131297	0.00613012	0.0103093
11	0.0164598	0.0236118	0.013209	0.00613763	0.0103093
12	0.0168765	0.0248226	0.0133752	0.00610823	0.0103093
13	0.0170972	0.0254759	0.0134624	0.00603889	0.0103093
14	0.0170972	0.0254759	0.0134624	0.00592809	0.0103093
15	0.0173267	0.0261644	0.0135524	0.0057752	0.0103093
16	0.0178148	0.0276595	0.013742	0.0055799	0.0103093
17	0.0178148	0.0276595	0.013742	0.0053448	0.0103093
18	0.0186312	0.0302526	0.0140533	0.00507176	0.0103093
19	0.0186312	0.0302526	0.0140533	0.00476948	0.0103093
20	0.0199176	0.0345744	0.0145304	0.00443853	0.0103093
21	0.00927942	0.00750452	0.0099179	0.0075659	0.0103093
22	0.00938924	0.0076832	0.00997641	0.00772856	0.0103093
23	0.00946466	0.00780712	0.0100164	0.00788231	0.0103093
24	0.0100949	0.0088815	0.0103445	0.00802455	0.0103093
25	0.0101888	0.0090475	0.0103925	0.00815565	0.0103093
26	0.0102854	0.00921984	0.0104417	0.00827286	0.0103093
27	0.0103848	0.00939886	0.010492	0.00837436	0.0103093
28	0.0104871	0.00958498	0.0105435	0.00845842	0.0103093
29	0.0105925	0.00977862	0.0105964	0.00852325	0.0103093
30	0.0107011	0.00998024	0.0106506	0.00856714	0.0103093
31	0.0107011	0.00998024	0.0106506	0.00858841	0.0103093
32	0.0108132	0.0101903	0.0107062	0.00858542	0.0103093
33	0.0109881	0.0105226	0.0107925	0.00855683	0.0103093
34	0.0119335	0.0124113	0.0112472	0.00850204	0.0103093
35	0.0111095	0.0107565	0.0108519	0.00841828	0.0103093
36	0.0111717	0.0108773	0.0108823	0.00830698	0.0103093
37	0.0115685	0.0116637	0.0110738	0.00816877	0.0103093
38	0.0111717	0.0108773	0.0108823	0.00799962	0.0103093
39	0.0118578	0.0122542	0.0112114	0.00780634	0.0103093
40	0.0120108	0.0125725	0.0112835	0.00758441	0.0103093
41	0.00863421	0.0064972	0.00956688	0.00950304	0.0103093
42	0.00910465	0.0072245	0.00982406	0.00965246	0.0103093
43	0.00942673	0.00774466	0.00999631	0.00979425	0.0103093
44	0.00942673	0.00774466	0.00999631	0.00992575	0.0103093
45	0.00954192	0.00793511	0.0100572	0.010046	0.0103093
46	0.00966145	0.00813515	0.01012	0.0101541	0.0103093
47	0.0108132	0.0101903	0.0107062	0.0102489	0.0103093
48	0.0109881	0.0105226	0.0107925	0.0103288	0.0103093
49	0.0110483	0.0106383	0.010822	0.0103932	0.0103093
50	0.0110483	0.0106383	0.010822	0.010441	0.0103093
51	0.0108706	0.0102988	0.0107346	0.0104713	0.0103093
52	0.0111095	0.0107565	0.0108519	0.0104829	0.0103093
53	0.0111095	0.0107565	0.0108519	0.0104751	0.0103093
54	0.011235	0.0110009	0.0109131	0.010447	0.0103093
55	0.011235	0.0110009	0.0109131	0.0103981	0.0103093
56	0.0113649	0.0112568	0.010976	0.0103279	0.0103093
57	0.0114316	0.0113892	0.0110081	0.010236	0.0103093
58	0.0115685	0.0116637	0.0110738	0.0101222	0.0103093
59	0.0113649	0.0112568	0.010976	0.00998592	0.0103093
60	0.0114316	0.0113892	0.0110081	0.00982901	0.0103093
61	0.00681737	0.00405056	0.00850095	0.011185	0.0103093
62	0.00681737	0.00405056	0.00850095	0.0115503	0.0103093
63	0.00684608	0.00408474	0.00851883	0.0118949	0.0103093
64	0.00717115	0.00448187	0.00871874	0.0122198	0.0103093
65	0.00754742	0.00496453	0.00894455	0.0125168	0.0103093
66	0.00750901	0.00491413	0.00892176	0.0127814	0.0103093
67	0.00841136	0.00616613	0.00944261	0.0130097	0.0103093
68	0.00935221	0.0076227	0.00995672	0.0131994	0.0103093
69	0.00917337	0.00733396	0.00986106	0.0133452	0.0103093
70	0.00924367	0.00744679	0.00989877	0.0134435	0.0103093
71	0.00917337	0.00733396	0.00986106	0.0134906	0.0103093
72	0.00917337	0.00733396	0.00986106	0.013483	0.0103093
73	0.00935221	0.0076227	0.00995672	0.0134181	0.0103093
74	0.00818016	0.00583183	0.00931194	0.0132962	0.0103093
75	0.00835829	0.00608857	0.00941278	0.0131107	0.0103093
76	0.00863421	0.0064972	0.00956688	0.0128638	0.0103093
77	0.00681737	0.00405056	0.00850095	0.0125352	0.0103093
78	0.00383568	0.00128223	0.00637647	0.0136646	0.0103093
79	0.00494095	0.00212765	0.00723709	0.0140387	0.0103093
80	0.00604476	0.00318448	0.00800477	0.0143439	0.0103093
81	0.00603484	0.00317404	0.0079982	0.0146427	0.0103093
82	0.00604476	0.00318448	0.00800477	0.0149171	0.0103093
83	0.00750901	0.00491413	0.00892176	0.015163	0.0103093
84	0.00796704	0.0055319	0.00918983	0.0153823	0.0103093
85	0.00787752	0.00540829	0.00913806	0.0155688	0.0103093
86	0.00779095	0.00529007	0.00908771	0.0157204	0.0103093
87	0.00770717	0.00517691	0.00903871	0.0158349	0.0103093
88	0.00758643	0.00501597	0.00896763	0.0159103	0.0103093
89	0.00747118	0.00486474	0.00889926	0.0159448	0.0103093
90	0.00743392	0.00481633	0.00887704	0.0159367	0.0103093
91	0.00680315	0.00403368	0.00849208	0.0158841	0.0103093
92	0.00469929	0.00192462	0.00705789	0.0157898	0.0103093
93	0.00469929	0.00192462	0.00705789	0.0156484	0.0103093
94	0.00479559	0.00200431	0.00712985	0.0154381	0.0103093
95	0.00781232	0.00531914	0.00910016	0.0152514	0.0103093
96	0.00480057	0.00200847	0.00713354	0.0145866	0.0103093
97	0.00479559	0.00200431	0.00712985	0.013815	0.0103093
