# Supplementary material for: Test data sets for calibration of stochastic and fractional stochastic volatility models
Source: Data Brief. 2016 Jun 21;8:628–30. doi: 10.1016/j.dib.2016.06.016 (PMC4936599; doi:10.1016/j.dib.2016.06.016)
Supplement: Supplementary file 1 — Supplementary material [file mmc1.zip › Weights-ODAX-2013-03-19.xlsx]

## Sheet: Sheet1
Contract Number	Weights A	Weights B	Weights C	Weights D	Weights E
1	0.00996363	0.00967153	0.00977048	0.00431133	0.00934579
2	0.0103523	0.0104409	0.00995924	0.00447929	0.00934579
3	0.0107244	0.0112048	0.0101366	0.00464339	0.00934579
4	0.0109261	0.0116303	0.0102315	0.00480024	0.00934579
5	0.0113663	0.0125862	0.0104356	0.00494651	0.00934579
6	0.0116911	0.0133159	0.0105836	0.00507869	0.00934579
7	0.0122351	0.0145841	0.0108271	0.00519372	0.00934579
8	0.0132155	0.0170147	0.0112525	0.0052885	0.00934579
9	0.0123334	0.0148193	0.0108705	0.00535959	0.00934579
10	0.0124341	0.0150622	0.0109148	0.00540245	0.00934579
11	0.0137339	0.0183759	0.0114711	0.00541388	0.00934579
12	0.0130948	0.0167054	0.011201	0.00539054	0.00934579
13	0.0144768	0.0204177	0.0117772	0.00532934	0.00934579
14	0.0146404	0.0208817	0.0118436	0.00522921	0.00934579
15	0.0144768	0.0204177	0.0117772	0.00508912	0.00934579
16	0.015355	0.0229699	0.0121292	0.00490928	0.00934579
17	0.0161856	0.0255221	0.0124529	0.00469113	0.00934579
18	0.0166548	0.0270234	0.0126321	0.00443971	0.00934579
19	0.0174421	0.0296386	0.0129273	0.00416186	0.00934579
20	0.00961566	0.0090078	0.00959836	0.00663547	0.00934579
21	0.00976027	0.00928076	0.00967026	0.00678612	0.00934579
22	0.00980994	0.00937547	0.00969483	0.00692537	0.00934579
23	0.0109261	0.0116303	0.0102315	0.00706043	0.00934579
24	0.010294	0.0103235	0.00993115	0.00718331	0.00934579
25	0.0105959	0.010938	0.0100757	0.00729173	0.00934579
26	0.010294	0.0103235	0.00993115	0.00738689	0.00934579
27	0.0107904	0.0113432	0.0101678	0.00746592	0.00934579
28	0.0107904	0.0113432	0.0101678	0.00752776	0.00934579
29	0.0105334	0.0108094	0.010046	0.00757055	0.00934579
30	0.0107904	0.0113432	0.0101678	0.0075928	0.00934579
31	0.0107244	0.0112048	0.0101366	0.007593	0.00934579
32	0.0106596	0.0110698	0.010106	0.00756983	0.00934579
33	0.0107904	0.0113432	0.0101678	0.00752212	0.00934579
34	0.0109959	0.0117794	0.0102642	0.00744892	0.00934579
35	0.0113663	0.0125862	0.0104356	0.00734971	0.00934579
36	0.0114449	0.0127611	0.0104716	0.00722429	0.00934579
37	0.0115252	0.0129408	0.0105083	0.00707285	0.00934579
38	0.0114449	0.0127611	0.0104716	0.00689657	0.00934579
39	0.00879224	0.00753111	0.00917819	0.00837084	0.00934579
40	0.00879224	0.00753111	0.00917819	0.00850806	0.00934579
41	0.0099116	0.00957079	0.00974494	0.00863587	0.00934579
42	0.0101803	0.0100967	0.00987612	0.00875669	0.00934579
43	0.0101803	0.0100967	0.00987612	0.00886759	0.00934579
44	0.010294	0.0103235	0.00993115	0.00896725	0.00934579
45	0.0105334	0.0108094	0.010046	0.00905479	0.00934579
46	0.010472	0.0106837	0.0100166	0.00912932	0.00934579
47	0.0110671	0.0119324	0.0102973	0.00918978	0.00934579
48	0.0112137	0.0122506	0.0103653	0.00923521	0.00934579
49	0.0114449	0.0127611	0.0104716	0.00926466	0.00934579
50	0.0116073	0.0131257	0.0105456	0.00927721	0.00934579
51	0.0130948	0.0167054	0.011201	0.00927217	0.00934579
52	0.012863	0.0161192	0.0111014	0.00924874	0.00934579
53	0.0126431	0.0155728	0.0110061	0.00920627	0.00934579
54	0.0125373	0.0153133	0.01096	0.00914418	0.00934579
55	0.0125373	0.0153133	0.01096	0.00906246	0.00934579
56	0.0124341	0.0150622	0.0109148	0.0089606	0.00934579
57	0.0123334	0.0148193	0.0108705	0.0088384	0.00934579
58	0.00626864	0.00382832	0.00774986	0.0104521	0.00934579
59	0.00626864	0.00382832	0.00774986	0.0105255	0.00934579
60	0.00681603	0.00452609	0.00808114	0.0105866	0.00934579
61	0.00683288	0.00454849	0.00809113	0.010635	0.00934579
62	0.00684985	0.00457112	0.00810117	0.0106702	0.00934579
63	0.00688419	0.00461706	0.00812145	0.0106915	0.00934579
64	0.00688419	0.00461706	0.00812145	0.0106983	0.00934579
65	0.00690155	0.00464038	0.00813169	0.0106903	0.00934579
66	0.00693667	0.00468773	0.00815235	0.0106669	0.00934579
67	0.00704535	0.00483577	0.00821596	0.0106276	0.00934579
68	0.00710164	0.00491335	0.00824872	0.0105723	0.00934579
69	0.00717883	0.00502074	0.00829343	0.0105008	0.00934579
70	0.00628175	0.00384433	0.00775796	0.00985137	0.00934579
71	0.00628175	0.00384433	0.00775796	0.0101803	0.00934579
72	0.00641744	0.00401221	0.0078413	0.0104935	0.00934579
73	0.00653256	0.00415745	0.00791132	0.0107864	0.00934579
74	0.00671748	0.00439615	0.00802251	0.0110552	0.00934579
75	0.00742645	0.00537307	0.00843525	0.0112969	0.00934579
76	0.0077753	0.00588972	0.00863109	0.0115044	0.00934579
77	0.00785116	0.0060052	0.00867309	0.0116771	0.00934579
78	0.00721838	0.00507622	0.00831624	0.011811	0.00934579
79	0.00740483	0.00534184	0.00842296	0.011902	0.00934579
80	0.00765361	0.00570681	0.00856329	0.0119469	0.00934579
81	0.00814958	0.00647039	0.00883639	0.0119429	0.00934579
82	0.00809279	0.00638053	0.00880555	0.0118872	0.00934579
83	0.00832741	0.00675585	0.00893228	0.011779	0.00934579
84	0.0071593	0.00499346	0.00828214	0.0116113	0.00934579
85	0.0071593	0.00499346	0.00828214	0.0113924	0.00934579
86	0.00727896	0.00516177	0.00835107	0.0111194	0.00934579
87	0.00717883	0.00502074	0.00829343	0.0107976	0.00934579
88	0.00719853	0.00504833	0.0083048	0.0100095	0.00934579
89	0.00353432	0.00121695	0.00581916	0.0120702	0.00934579
90	0.00455776	0.00202378	0.0066082	0.012406	0.00934579
91	0.00641744	0.00401221	0.0078413	0.0126745	0.00934579
92	0.00648866	0.00410177	0.00788469	0.0129439	0.00934579
93	0.00641744	0.00401221	0.0078413	0.0131918	0.00934579
94	0.00641744	0.00401221	0.0078413	0.0134153	0.00934579
95	0.00657735	0.00421466	0.0079384	0.0136122	0.00934579
96	0.00656232	0.00419541	0.00792932	0.0137803	0.00934579
97	0.00656232	0.00419541	0.00792932	0.0139175	0.00934579
98	0.00656232	0.00419541	0.00792932	0.014022	0.00934579
99	0.00656232	0.00419541	0.00792932	0.0140917	0.00934579
100	0.0066541	0.00431359	0.00798458	0.014125	0.00934579
101	0.00671748	0.00439615	0.00802251	0.0141202	0.00934579
102	0.00641744	0.00401221	0.0078413	0.0140753	0.00934579
103	0.00641744	0.00401221	0.0078413	0.0139896	0.00934579
104	0.00641744	0.00401221	0.0078413	0.0138621	0.00934579
105	0.00441881	0.00190227	0.00650669	0.013685	0.00934579
106	0.00441881	0.00190227	0.00650669	0.0134732	0.00934579
107	0.00441881	0.00190227	0.00650669	0.0129313	0.00934579
