# Supplementary material for: Test data sets for calibration of stochastic and fractional stochastic volatility models
Source: Data Brief. 2016 Jun 21;8:628–30. doi: 10.1016/j.dib.2016.06.016 (PMC4936599; doi:10.1016/j.dib.2016.06.016)
Supplement: Supplementary file 1 — Supplementary material [file mmc1.zip › captions.txt]

Figure1.pdf, Option price structure in the strike/maturity plane for the secondary data set (19/3/2013) and weights B. Data source: Bloomberg Finance L.P.
Figure2.pdf, Option price structure in the strike/maturity plane for the secondary data set (19/3/2013) and weights D. Data source: Bloomberg Finance L.P.

Fig-FSV-ASA-wA.fig, Calibration of FSV model: ASA+LSQ, weights A.
Fig-FSV-ASA-wB.fig, Calibration of FSV model: ASA+LSQ, weights B.
Fig-FSV-ASA-wC.fig, Calibration of FSV model: ASA+LSQ, weights C.
Fig-FSV-ASA-wD.fig, Calibration of FSV model: ASA+LSQ, weights D.
Fig-FSV-ASA-wE.fig, Calibration of FSV model: ASA+LSQ, weights E.

Fig-FSV-GA-wA.fig, Calibration of FSV model: GA+LSQ, weights A.
Fig-FSV-GA-wB.fig, Calibration of FSV model: GA+LSQ, weights B.
Fig-FSV-GA-wC.fig, Calibration of FSV model: GA+LSQ, weights C.
Fig-FSV-GA-wD.fig, Calibration of FSV model: GA+LSQ, weights D.
Fig-FSV-GA-wE.fig, Calibration of FSV model: GA+LSQ, weights E.

Fig-FSV-SA-wA.fig, Calibration of FSV model: SA+LSQ, weights A.
Fig-FSV-SA-wB.fig, Calibration of FSV model: SA+LSQ, weights B.
Fig-FSV-SA-wC.fig, Calibration of FSV model: SA+LSQ, weights C.
Fig-FSV-SA-wD.fig, Calibration of FSV model: SA+LSQ, weights D.
Fig-FSV-SA-wE.fig, Calibration of FSV model: SA+LSQ, weights E.

Fig-Heston-ASA-wE.fig, Calibration of Heston model: ASA+LSQ, weights A.
Fig-Heston-ASA-wA.fig, Calibration of Heston model: ASA+LSQ, weights B.
Fig-Heston-ASA-wB.fig, Calibration of Heston model: ASA+LSQ, weights C.
Fig-Heston-ASA-wC.fig, Calibration of Heston model: ASA+LSQ, weights D.
Fig-Heston-ASA-wD.fig, Calibration of Heston model: ASA+LSQ, weights E.

Fig-Heston-GA-wA.fig, Calibration of Heston model: GA+LSQ, weights A.
Fig-Heston-GA-wB.fig, Calibration of Heston model: GA+LSQ, weights B.
Fig-Heston-GA-wC.fig, Calibration of Heston model: GA+LSQ, weights C.
Fig-Heston-GA-wD.fig, Calibration of Heston model: GA+LSQ, weights D.
Fig-Heston-GA-wE.fig, Calibration of Heston model: GA+LSQ, weights E.

Fig-Heston-SA-wA.fig, Calibration of Heston model: SA+LSQ, weights A.
Fig-Heston-SA-wB.fig, Calibration of Heston model: SA+LSQ, weights B.
Fig-Heston-SA-wC.fig, Calibration of Heston model: SA+LSQ, weights C.
Fig-Heston-SA-wD.fig, Calibration of Heston model: SA+LSQ, weights D.
Fig-Heston-SA-wE.fig, Calibration of Heston model: SA+LSQ, weights E.

Weights-ODAX-2013-03-18.xlsx, All considered weights for the primary data set (18/3/2013).
Weights-ODAX-2013-03-19.xlsx, All considered weights for the secondary data set (19/3/2013).
